# Supplementary material for: Super Magnetic Niosomal Nanocarrier as a New Approach for Treatment of Breast Cancer: A Case Study on SK-BR-3 and MDA-MB-231 Cell Lines
Source: Int J Mol Sci. 2021 Jul 26;22(15):7948. doi: 10.3390/ijms22157948 (PMC8347826; doi:10.3390/ijms22157948)
Supplement: Supplementary file 1 [file ijms-22-07948-s001.zip]

Archive with 1 entries (1 files):
- ijms-1281245-supplementary.pdf
